# Supplementary material for: Genetic Variants Affecting FADS2 Enzyme Dynamics and Gene Expression in Cogenetic Oysters with Different PUFA Levels Provide New Tools to Improve Unsaturated Fatty Acids
Source: Int J Mol Sci. 2024 Dec 18;25(24):13551. doi: 10.3390/ijms252413551 (PMC11677070; doi:10.3390/ijms252413551)
Supplement: Supplementary file 1 [file ijms-25-13551-s001.zip]

Archive with 5 entries (5 files):
- supplementary figure 1.pdf
- supplementary figure 2.pdf
- supplementary figure 3.pdf
- supplementary figure 4.pdf
- Supplementary material.pdf
